# Supplementary material for: ﻿Two new species of the genus Narynia (Collembola, Isotomidae) from China
Source: Zookeys. 2025 Jun 3;1240:65–72. doi: 10.3897/zookeys.1240.141871 (PMC12152485; doi:10.3897/zookeys.1240.141871)
Supplement: XML Treatment for Narynia ritongensis [file zookeys.1240.141871-treatment2.xml]

<!DOCTYPE tp:taxon-treatment
  PUBLIC "-//TaxonX//DTD Taxonomic Treatment Publishing DTD v0 20100105//EN" "tax-treatment-NSO.dtd">
<tp:taxon-treatment xmlns:tp="http://www.plazi.org/taxpub"><tp:treatment-meta><kwd-group><label>Taxon classification</label><kwd>
              <named-content content-type="kingdom">Animalia</named-content>
            </kwd><kwd>
              <named-content content-type="order">Collembola</named-content>
            </kwd><kwd>
              <named-content content-type="family">Isotomidae</named-content>
            </kwd></kwd-group><mixed-citation publication-type="journal"><person-group><name><surname>Huang</surname><given-names>Cheng-Wang</given-names></name></person-group><article-title>﻿Two new species of the genus <italic><tp:taxon-name><tp:taxon-name-part taxon-name-part-type="genus" reg="Narynia">Narynia</tp:taxon-name-part></tp:taxon-name></italic> (<tp:taxon-name><tp:taxon-name-part taxon-name-part-type="order">Collembola</tp:taxon-name-part></tp:taxon-name>, <tp:taxon-name><tp:taxon-name-part taxon-name-part-type="family">Isotomidae</tp:taxon-name-part></tp:taxon-name>) from China</article-title><source>Zookeys</source><day>03</day><month>06</month><year>2025</year><volume>1240</volume><fpage>65</fpage><lpage>72</lpage><pub-id pub-id-type="doi">10.3897/zookeys.1240.141871</pub-id></mixed-citation></tp:treatment-meta><tp:nomenclature><label>﻿</label><tp:taxon-name>
            <object-id xmlns:xlink="http://www.w3.org/1999/xlink" content-type="arpha" xlink:type="simple">ACEB3EFE-8D7F-5E6A-BB49-7D4B73652535</object-id>
            <tp:taxon-name-part taxon-name-part-type="genus" reg="Narynia">Narynia</tp:taxon-name-part>
            <tp:taxon-name-part taxon-name-part-type="species" reg="ritongensis">ritongensis</tp:taxon-name-part>
            <object-id xmlns:xlink="http://www.w3.org/1999/xlink" content-type="zoobank" xlink:type="simple">https://zoobank.org/BB5BC1A5-E2C7-4497-A723-9D1038ECF0BB</object-id>
          </tp:taxon-name><tp:taxon-status xmlns:xlink="http://www.w3.org/1999/xlink" xlink:type="simple">sp. nov.</tp:taxon-status><xref ref-type="fig" rid="F2">Figs 2B</xref><xref ref-type="fig" rid="F3">, 3A–F</xref></tp:nomenclature><tp:treatment-sec sec-type="type material" id="SECID0EQPAC"><title>Type material.</title><p><bold><italic>Holotype female</italic></bold> • SW China; Xizang Province, Qamdo, Ritong; 6 Aug. 2009; Wan-Jun Chen leg. <bold><italic>Paratypes</italic></bold> • female and subadult male; same data as holotype. Holotype and paratypes deposited in <abbrev xmlns:xlink="http://www.w3.org/1999/xlink" xlink:title="Shanghai Entomological Museum" id="ABBRID0E5PAC" xlink:type="simple">SEM</abbrev>.</p></tp:treatment-sec><tp:treatment-sec sec-type="description" id="SECID0EDAAE"><title>Description.</title><p>Size 0.9–1.0 mm. Colour greyish. Integument appears smooth, slightly polygonal under high magnification, without secondary granulation. All body chaetae smooth. Longest macrochaeta on Abd.IV about 0.3 times as long as tergite length.</p><p>Antennal length 0.8–1.0 times as long as head. Ant.1 with 11 ordinary chaetae, 2 <abbrev xmlns:xlink="http://www.w3.org/1999/xlink" xlink:title="basal microsensillum on antennal segments" id="ABBRID0EKAAE" xlink:type="simple">bms</abbrev> (dorsal and ventral) and 2 ventral sensilla, the largest twice as long as the shortest. Ant.2 with 18 ordinary chaetae, 3 <abbrev xmlns:xlink="http://www.w3.org/1999/xlink" xlink:title="basal microsensillum on antennal segments" id="ABBRID0EOAAE" xlink:type="simple">bms</abbrev> (dorsal, lateral and ventral) and 1 sensillum. Ant.3 with 22 ordinary chaetae, 1 <abbrev xmlns:xlink="http://www.w3.org/1999/xlink" xlink:title="basal microsensillum on antennal segments" id="ABBRID0ESAAE" xlink:type="simple">bms</abbrev> and 1 lateral sensillum. Ant.3 organ with 2 inner sensilla (small sensory rods) and 2 guard sensilla (Fig. <xref ref-type="fig" rid="F3">3F</xref>). Ant.4 with numerous weakly differentiated sensilla, subapical microsensillum and organite present. Apical bulb absent. Ratio of Ant.1: 2: 3: 4 approximately 1: 1.3: 1.5: 2.2.</p><fig id="F3" position="float" orientation="portrait"><object-id xmlns:xlink="http://www.w3.org/1999/xlink" content-type="doi" xlink:type="simple">10.3897/zookeys.1240.141871.figure3</object-id><object-id xmlns:xlink="http://www.w3.org/1999/xlink" content-type="arpha" xlink:type="simple">91E46A22-7952-5140-9A56-6EE4FD0A2B32</object-id><label>Figure 3.</label><caption><p><italic><tp:taxon-name><tp:taxon-name-part taxon-name-part-type="genus" reg="Narynia">Narynia</tp:taxon-name-part><tp:taxon-name-part taxon-name-part-type="species" reg="ritongensis">ritongensis</tp:taxon-name-part></tp:taxon-name></italic> sp. nov. <bold>A</bold> dorsal chaetotaxy of Abd.V <bold>B</bold> Abd.VI, dorsal view <bold>C</bold> furcal area and female genital plate <bold>D</bold><abbrev xmlns:xlink="http://www.w3.org/1999/xlink" xlink:title="postantennal organ" id="ABBRID0EVBAE" xlink:type="simple">PAO</abbrev> and ommatidia <bold>E</bold> tibiotarsus and claw of Leg 3 <bold>F</bold> Ant.1–3, dorsal view. Scale bars: 50 μm.</p></caption><graphic xmlns:xlink="http://www.w3.org/1999/xlink" xlink:href="zookeys-1240-065_article-141871__-g003.jpg" position="float" orientation="portrait" xlink:type="simple" id="oo_1343862.jpg"><uri content-type="original_file" xlink:type="simple">https://binary.pensoft.net/fig/1343862</uri></graphic></fig><p>Ommatidia 8+8, G and H smaller, about 0.6 times as long as the diameter of ommatidium A (Fig. <xref ref-type="fig" rid="F3">3D</xref>). <abbrev xmlns:xlink="http://www.w3.org/1999/xlink" xlink:title="postantennal organ" id="ABBRID0EICAE" xlink:type="simple">PAO</abbrev> broad, about 3.4 times as long as the adjacent ommatidium and about 0.9 times as long as width of Ant.1 and 1.2 times as long as inner unguis length, with 2 posterior chaetae. Maxillary palp bifurcate, with 4 sublobal hairs and 1 basal chaeta. Four prelabral chaetae, labral formula as 554. Labium with all papillae A–E present, papilla E with 7 guards, 3 proximal chaetae. Basomedial field of labium with 4 chaetae. Ventral side of head with 3+(1)3 postlabial chaetae.</p><p>Number of axial chaetae on each side of Th.II–Abd.V: 6,5/3,3,3,4–5,3, sometimes with 1 chaeta on center line of Abd.IV or V. Dorsal chaetotaxy of Abd.V–VI as in Fig. <xref ref-type="fig" rid="F3">3A, B</xref>. Macrochaetae smooth, 1,1/2,2,2,3,3 in number. On Abd.I–III <abbrev xmlns:xlink="http://www.w3.org/1999/xlink" xlink:title="dorsolateral macrochaetae" id="ABBRID0ESCAE" xlink:type="simple">Mdl</abbrev> shorter than <abbrev xmlns:xlink="http://www.w3.org/1999/xlink" xlink:title="lateral macrochaetae" id="ABBRID0EWCAE" xlink:type="simple">Ml</abbrev>, on Abd.V <abbrev xmlns:xlink="http://www.w3.org/1999/xlink" xlink:title="dorsal macrochaetae" id="ABBRID0E1CAE" xlink:type="simple">Md</abbrev> about 0.6 times as long as tergite length. Macrosensilla on body short and slightly broadened, easily distinguished from ordinary chaetae. Sensillar formula as 33/22224 (Fig. <xref ref-type="fig" rid="F2">2B</xref>). On Abd.I–III macrosensilla positioned just posterior to <abbrev xmlns:xlink="http://www.w3.org/1999/xlink" xlink:title="dorsolateral macrochaetae" id="ABBRID0ECDAE" xlink:type="simple">Mdl</abbrev>. Abd.V with 2+2 well-marked, short lateral sensilla (accp3 and 4) and 2+2 medial sensilla (accp1 and 2), a little thinner and about 1.6 times as long as lateral sensilla. Microsensillar formula as 11/11100. Thorax without ventral chaetae. Abd.VI with 10 erect horizontal chaetae at tip.</p><p>Claw without inner and lateral teeth. Empodial appendage about half as long as unguis, rather thin. <abbrev xmlns:xlink="http://www.w3.org/1999/xlink" xlink:title="tibiotarsi of legs 1–3" id="ABBRID0EIDAE" xlink:type="simple">Ti.1–3</abbrev> with 21, 21, and 24 chaetae, respectively, without clavate tenent hairs. Two inner chaetae on Ti.3 much thinner than others (Fig. <xref ref-type="fig" rid="F3">3E</xref>). <abbrev xmlns:xlink="http://www.w3.org/1999/xlink" xlink:title="ventral tube" id="ABBRID0EQDAE" xlink:type="simple">VT</abbrev> with 4+4 laterodistal and 4 posterior chaetae, no anterior chaetae. Tenaculum with 3+3 teeth and 1 chaeta. Anterior furcal subcoxa with (3)4 chaetae, posterior subcoxa with 3(4) chaetae. Manubrium without anterior chaetae, posterior with 3+3 laterobasal, 2+2 in distal transversal row, and 2+2 in central part. Dens with 1 anterior and 3 posterior chaetae, basal chaeta on posterior side slightly larger (Fig. <xref ref-type="fig" rid="F3">3C</xref>). Mucro massive, bidentate. Ratio of manubrium: dens: mucro = 6.5: 2.5: 1. Female genital plate as in Fig. <xref ref-type="fig" rid="F3">3C</xref>.</p></tp:treatment-sec><tp:treatment-sec sec-type="remarks" id="SECID0E3DAE"><title>Remarks.</title><p><italic><tp:taxon-name><tp:taxon-name-part taxon-name-part-type="genus" reg="Narynia">Narynia</tp:taxon-name-part><tp:taxon-name-part taxon-name-part-type="species" reg="ritongensis">ritongensis</tp:taxon-name-part></tp:taxon-name></italic> sp. nov. is similar to <italic><tp:taxon-name><tp:taxon-name-part taxon-name-part-type="genus" reg="Narynia">N.</tp:taxon-name-part><tp:taxon-name-part taxon-name-part-type="species" reg="alxaica">alxaica</tp:taxon-name-part></tp:taxon-name></italic> sp. nov. and <italic><tp:taxon-name><tp:taxon-name-part taxon-name-part-type="genus" reg="Narynia">N.</tp:taxon-name-part><tp:taxon-name-part taxon-name-part-type="species" reg="kolimiensis">kolimiensis</tp:taxon-name-part></tp:taxon-name></italic> by the location of medial sensilla on Abd.I–III, no ventral chaetae on Th.III and the same chaetotaxy of the dens. Although <italic><tp:taxon-name><tp:taxon-name-part taxon-name-part-type="genus" reg="Narynia">N.</tp:taxon-name-part><tp:taxon-name-part taxon-name-part-type="species" reg="luanae">luanae</tp:taxon-name-part></tp:taxon-name></italic> has 1+1 ventral chaetae on Th.III, this species also shares several characteristics with the other three species. The main similarities and differences between the four species of <italic><tp:taxon-name><tp:taxon-name-part taxon-name-part-type="genus" reg="Narynia">Narynia</tp:taxon-name-part></tp:taxon-name></italic> are listed in Table <xref ref-type="table" rid="T1">1</xref>.</p><table-wrap id="T1" position="float" orientation="portrait"><label>Table 1.</label><caption><p>Diagnostic characters of <italic><tp:taxon-name><tp:taxon-name-part taxon-name-part-type="genus" reg="Narynia">Narynia</tp:taxon-name-part></tp:taxon-name></italic> species with dens of three posterior chaetae.</p></caption><table id="TID0ETTAE" rules="all"><tbody><tr><th rowspan="1" colspan="1">Character</th><th rowspan="1" colspan="1">
                    <italic>
                      <tp:taxon-name><tp:taxon-name-part taxon-name-part-type="genus" reg="Narynia">N.</tp:taxon-name-part><tp:taxon-name-part taxon-name-part-type="species" reg="kolimiensis">kolimiensis</tp:taxon-name-part></tp:taxon-name>
                    </italic>
                  </th><th rowspan="1" colspan="1">
                    <italic>
                      <tp:taxon-name><tp:taxon-name-part taxon-name-part-type="genus" reg="Narynia">N.</tp:taxon-name-part><tp:taxon-name-part taxon-name-part-type="species" reg="luanae">luanae</tp:taxon-name-part></tp:taxon-name>
                    </italic>
                  </th><th rowspan="1" colspan="1"><italic><tp:taxon-name><tp:taxon-name-part taxon-name-part-type="genus" reg="Narynia">N.</tp:taxon-name-part><tp:taxon-name-part taxon-name-part-type="species" reg="alxaica">alxaica</tp:taxon-name-part></tp:taxon-name></italic> sp. nov.</th><th rowspan="1" colspan="1"><italic><tp:taxon-name><tp:taxon-name-part taxon-name-part-type="genus" reg="Narynia">N.</tp:taxon-name-part><tp:taxon-name-part taxon-name-part-type="species" reg="ritongensis">ritongensis</tp:taxon-name-part></tp:taxon-name></italic> sp. nov.</th></tr><tr><td rowspan="1" colspan="1">Medial sensilla on Abd.I–III</td><td rowspan="1" colspan="1">posterior to <abbrev xmlns:xlink="http://www.w3.org/1999/xlink" xlink:title="dorsolateral macrochaetae" id="ABBRID0EVIAE" xlink:type="simple">Mdl</abbrev></td><td rowspan="1" colspan="1">posterior to <abbrev xmlns:xlink="http://www.w3.org/1999/xlink" xlink:title="dorsolateral macrochaetae" id="ABBRID0E3IAE" xlink:type="simple">Mdl</abbrev></td><td rowspan="1" colspan="1">posterior to <abbrev xmlns:xlink="http://www.w3.org/1999/xlink" xlink:title="dorsolateral macrochaetae" id="ABBRID0EDJAE" xlink:type="simple">Mdl</abbrev></td><td rowspan="1" colspan="1">posterior to <abbrev xmlns:xlink="http://www.w3.org/1999/xlink" xlink:title="dorsolateral macrochaetae" id="ABBRID0EKJAE" xlink:type="simple">Mdl</abbrev></td></tr><tr><td rowspan="1" colspan="1">Anterior/posterior chaetae on dens</td><td rowspan="1" colspan="1">1/3</td><td rowspan="1" colspan="1">1/3</td><td rowspan="1" colspan="1">1/3</td><td rowspan="1" colspan="1">1/3</td></tr><tr><td rowspan="1" colspan="1">Ventral chaetae on Th.III</td><td rowspan="1" colspan="1">0+0</td><td rowspan="1" colspan="1">1+1</td><td rowspan="1" colspan="1">0+0</td><td rowspan="1" colspan="1">0+0</td></tr><tr><td rowspan="1" colspan="1">Microsensilla on Th.III</td><td rowspan="1" colspan="1">interior to lateral s</td><td rowspan="1" colspan="1">between anterior and posterior s</td><td rowspan="1" colspan="1">between anterior and posterior s</td><td rowspan="1" colspan="1">between anterior and posterior s</td></tr><tr><td rowspan="1" colspan="1">Ratio lateral sensilla: medial sensilla on Abd.V</td><td rowspan="1" colspan="1">1: 1</td><td rowspan="1" colspan="1">1: 1.6–2.0</td><td rowspan="1" colspan="1">1: 1.6</td><td rowspan="1" colspan="1">1: 1.9</td></tr><tr><td rowspan="1" colspan="1">Location of accp1 on Abd.V</td><td rowspan="1" colspan="1">between <abbrev xmlns:xlink="http://www.w3.org/1999/xlink" xlink:title="dorsal macrochaetae" id="ABBRID0EVLAE" xlink:type="simple">Md</abbrev> and <abbrev xmlns:xlink="http://www.w3.org/1999/xlink" xlink:title="dorsolateral macrochaetae" id="ABBRID0EZLAE" xlink:type="simple">Mdl</abbrev></td><td rowspan="1" colspan="1">between <abbrev xmlns:xlink="http://www.w3.org/1999/xlink" xlink:title="dorsal macrochaetae" id="ABBRID0EAMAE" xlink:type="simple">Md</abbrev> and <abbrev xmlns:xlink="http://www.w3.org/1999/xlink" xlink:title="dorsolateral macrochaetae" id="ABBRID0EEMAE" xlink:type="simple">Mdl</abbrev></td><td rowspan="1" colspan="1">between <abbrev xmlns:xlink="http://www.w3.org/1999/xlink" xlink:title="dorsal macrochaetae" id="ABBRID0ELMAE" xlink:type="simple">Md</abbrev> and <abbrev xmlns:xlink="http://www.w3.org/1999/xlink" xlink:title="dorsolateral macrochaetae" id="ABBRID0EPMAE" xlink:type="simple">Mdl</abbrev></td><td rowspan="1" colspan="1">between <abbrev xmlns:xlink="http://www.w3.org/1999/xlink" xlink:title="dorsolateral macrochaetae" id="ABBRID0EWMAE" xlink:type="simple">Mdl</abbrev> and <abbrev xmlns:xlink="http://www.w3.org/1999/xlink" xlink:title="lateral macrochaetae" id="ABBRID0E1MAE" xlink:type="simple">Ml</abbrev></td></tr><tr><td rowspan="1" colspan="1">Location of accp2 on Abd.V</td><td rowspan="1" colspan="1">between <abbrev xmlns:xlink="http://www.w3.org/1999/xlink" xlink:title="dorsal macrochaetae" id="ABBRID0EFNAE" xlink:type="simple">Md</abbrev> and <abbrev xmlns:xlink="http://www.w3.org/1999/xlink" xlink:title="dorsolateral macrochaetae" id="ABBRID0EJNAE" xlink:type="simple">Mdl</abbrev></td><td rowspan="1" colspan="1">posterior to <abbrev xmlns:xlink="http://www.w3.org/1999/xlink" xlink:title="dorsolateral macrochaetae" id="ABBRID0EQNAE" xlink:type="simple">Mdl</abbrev></td><td rowspan="1" colspan="1">between <abbrev xmlns:xlink="http://www.w3.org/1999/xlink" xlink:title="dorsolateral macrochaetae" id="ABBRID0EXNAE" xlink:type="simple">Mdl</abbrev> and <abbrev xmlns:xlink="http://www.w3.org/1999/xlink" xlink:title="lateral macrochaetae" id="ABBRID0E2NAE" xlink:type="simple">Ml</abbrev></td><td rowspan="1" colspan="1">between <abbrev xmlns:xlink="http://www.w3.org/1999/xlink" xlink:title="dorsolateral macrochaetae" id="ABBRID0ECOAE" xlink:type="simple">Mdl</abbrev> and <abbrev xmlns:xlink="http://www.w3.org/1999/xlink" xlink:title="lateral macrochaetae" id="ABBRID0EGOAE" xlink:type="simple">Ml</abbrev></td></tr><tr><td rowspan="1" colspan="1">Chaetae on Ti.3</td><td rowspan="1" colspan="1">24–25</td><td rowspan="1" colspan="1">22</td><td rowspan="1" colspan="1">22</td><td rowspan="1" colspan="1">24</td></tr><tr><td rowspan="1" colspan="1">Teeth on tenaculum</td><td rowspan="1" colspan="1">4+4</td><td rowspan="1" colspan="1">3+3</td><td rowspan="1" colspan="1">3+3</td><td rowspan="1" colspan="1">3+3</td></tr><tr><td rowspan="1" colspan="1">Chaetae on anterior furcal subcoxa</td><td rowspan="1" colspan="1">4</td><td rowspan="1" colspan="1">(4)5</td><td rowspan="1" colspan="1">4(3 or 5)</td><td rowspan="1" colspan="1">(3)4</td></tr><tr><td rowspan="1" colspan="1">Posterior chaetae on manubrium</td><td rowspan="1" colspan="1">8+8–9+9</td><td rowspan="1" colspan="1">(6)8–9+(6)8–9</td><td rowspan="1" colspan="1">9+(8)9</td><td rowspan="1" colspan="1">7+7</td></tr><tr><td rowspan="1" colspan="1">Ratio dens: mucro</td><td rowspan="1" colspan="1">2.2: 1</td><td rowspan="1" colspan="1">2.1–2.5: 1</td><td rowspan="1" colspan="1">2.5: 1</td><td rowspan="1" colspan="1">2.5: 1</td></tr></tbody></table></table-wrap></tp:treatment-sec><tp:treatment-sec sec-type="distribution" id="SECID0EZQAE"><title>Distribution.</title><p>Known only from the type locality.</p></tp:treatment-sec><tp:treatment-sec sec-type="etymology" id="SECID0E5QAE"><title>Etymology.</title><p>The new species is named after the type locality.</p></tp:treatment-sec><tp:treatment-sec><!--Section generated to contain objects referenced in tp:taxon-treatment.--><fig id="F2" position="float" orientation="portrait"><object-id xmlns:xlink="http://www.w3.org/1999/xlink" content-type="doi" xlink:type="simple">10.3897/zookeys.1240.141871.figure2</object-id><object-id xmlns:xlink="http://www.w3.org/1999/xlink" content-type="arpha" xlink:type="simple">1C7EBFAC-8A0C-522C-BEC4-9308CD38B447</object-id><label>Figure 2.</label><caption><p>Sensillar chaetotaxy of <italic><tp:taxon-name><tp:taxon-name-part taxon-name-part-type="genus" reg="Narynia">Narynia</tp:taxon-name-part></tp:taxon-name></italic><bold>A</bold><italic><tp:taxon-name><tp:taxon-name-part taxon-name-part-type="genus" reg="Narynia">Narynia</tp:taxon-name-part><tp:taxon-name-part taxon-name-part-type="species" reg="alxaica">alxaica</tp:taxon-name-part></tp:taxon-name></italic> sp. nov. <bold>B</bold><italic><tp:taxon-name><tp:taxon-name-part taxon-name-part-type="genus" reg="Narynia">Narynia</tp:taxon-name-part><tp:taxon-name-part taxon-name-part-type="species" reg="ritongensis">ritongensis</tp:taxon-name-part></tp:taxon-name></italic> sp. nov.</p></caption><graphic xmlns:xlink="http://www.w3.org/1999/xlink" xlink:href="zookeys-1240-065_article-141871__-g002.jpg" position="float" orientation="portrait" xlink:type="simple" id="oo_1343861.jpg"><uri content-type="original_file" xlink:type="simple">https://binary.pensoft.net/fig/1343861</uri></graphic></fig></tp:treatment-sec></tp:taxon-treatment>
